# Supplementary material for: Validating a Multibiomarker Panel for the Assessment of Quantity and Quality of Plant Foods in the Diet (PLAENTI): Protocol for a Parallel Group–Designed Randomized Controlled Trial
Source: JMIR Res Protoc. 2026 Feb 27;15:e77571. doi: 10.2196/77571 (PMC12954706; doi:10.2196/77571)
Supplement: Multimedia Appendix 1 [file resprot-v15-e77571-s001.xlsx]

## Sheet: Explanation
Group	Brief description	Number of Participants (female/male):		Urine samples	Colour code in the menu plans		Collection / Start of 24h collection on studyday
Group LH	Low content of healthful plant foods	14 (7/7)		Spot urine sample in the evening (= shortly before going to bed)			6, 10, 13, 17, 20, 27
Group MH	Medium content of healthful plant foods	15 (9/6)		Spot urine sample in the morning (= first urine sample in the morning) - Either with subsequent start of 24h collection (orange) or individually (pink)			7, 11, 14, 18, 21, 28
Group HH	High content of healthful plant foods	15 (8/7)		24h urine collection (Start of 24h collection with second urine = following morning spot urine)			7, 14, 21, 28
Group HU	High content of unhealthful plant foods	15 (7/8)
				Blood samples (fasted)
				Collection on weekly visits (not colour-coded in menu plans)
Study Design	4 weeks & 5 visits in total			Study days of the visits: 1, 8, 15, 22, 29
Run in	1 week (low plant, healthful)			Visits are also marked with an "*" in the menu plans
Intervention	2 weeks (group LH, MH, HH, or HU)
Wash out	1 week (habitual diet)
		Legend/Information on food items:		Other info:
		Milk = 1,5 % fat		Group LH & MH had their visits on Tuedays. Group HH & HU had their visits on Thursdays. This was done due to the maximum number of participants who can complete their exams and receive breakfast on time in one day.
		Joghurt = 1,5 % fat		Run In = Same recipes for all groups. However, SD04 & SD05 are swapped in group HH/HU compared to LH/MH. This is due to more time consuming recipes on one day - so it was moved to the weekend for all groups for feasibility on the participants´ side.
		Grapes = always white		Every group has 7 different meal plans that are repeated in an altered order in the second week of intervention to avoid re-testing the same recipes/food items.
		WG = Whole grain		Menu plans were energy-adjusted to individual needs. In this document, all plans are set to 2000 kcal.
		Spread (Tuscany, dmbio) consists of: Sunflower oil, sunflower seeds, water, 11% red paprika, 8% tomato puree single concentrate, lemon juice concentrate, apple juice concentrate, 2% zucchinis, eggplants, garlic, sea salt, apple cider vinegar, oregano, basil, rosemary		Participants didn´t have to eat up - amounts could be reduced (proportionally!) for meals. In the case of hunger after eating all the calculated foods, there was a “biomarker-neutral” additional ration (bread roll and cream cheese). Those changes made by the participants are recorded in their daily logs and the exact amounts consumed of each food item will be evaluated for each ID individually - …
		WG crispbread = Rye		Coffee and tea consumption was limited to a maximum of two cups (= 300 mL) per day. Tea was also limited to black and green tea. 100 mL of milk were allowed to be freely consumed daily. Use of sugar was prohibited.
		Asian vegetable mix consists of: Yellow carrots, romano beans, mung bean sprouts, red paprika, leek, spinach leaves, mu-err mushrooms, bamboo shoots		All food items with the specification " ~ " in the menu plans were asked to be consumed but the amount was up to the individual taste. This mainly concerns herbs and spices. Salt and pepper were not provided and type could be chosen freely. All other herbs, spices, and blends were provided by us and must be used.
				Alcohol, soft drinks etc. were prohibited in all groups. In Group 4, soft drinks were part of the menu plans.

## Sheet: Run-In
Run-In Group LH & MH	Run-In
	SD01*		SD02		SD03		SD04		SD05		SD06		SD07
	Food Item	Weight in g (raw, uncooked)	Food Item	Weight (raw, uncooked)	Food Item	Weight (raw, uncooked)	Food Item	Weight (raw, uncooked)	Food Item	Weight (raw, uncooked)	Food Item	Weight (raw, uncooked)	Food Item	Weight (raw, uncooked)
Breakfast (6:00 - 10:00am)	Oats	60	WG Bread	100	Oats, cooked	70	WG Bread roll	85	Pancakes consisting of:		Berry Muesli (dmbio)	60	Oats	60
	Yoghurt	200	Cream cheese (with herbs)	60	Milk, cooked	200	Emmental cheese	45	Egg	58	Banana	100	Quark (low-fat)	150
	Raspberries, thawed	120	cooked ham, fried	60	Yoghurt	60	Butter	8	Milk	60	Berry mix (20% Cranberry, ~40% Rapsberry, ~40% Blackberry), frozen	100	Yoghurt	200
			Tomato, raw	80	Banana	110	Egg	116	WG Wheat Flour	40	Yoghurt	150	Milk	30
			salt, pepper	~	Cinnamon	~	Salt, pepper	~	Baking powder	3	Milk	250	Grapes	130
									Banana	100	Coconut flakes	10	Cinnamon	~
									Butter	10
									Salt	a hint
									Topping:
									Yoghurt	100
									Blueberries, frozen	50
Lunch (11am - 2:30pm)	Whole Grain (WG)Bread Roll (85g)	127.5	WG Bread	70	WG Bread	110	WG Bread	100	WG Bread, baked	100	WG Bread roll	85	WG Bread roll	127.5
	Cream cheese (with herbs)	40	Poultry Wiener	90	Bologna Sausage (Chicken)	60	Cream cheese	30	Gouda Cheese, Baked	60	Cream cheese	30	Cream cheese	45
	Gouda Cheese	60	Potato salad with vinegar and oil	180	Cream cheese	50	Cooked ham	60	Cooked ham, baked	60	Cooked ham	60	Mozzarella cheese	120
	Tomato	70	Mustard	15	Paprika	130	Cucumber	100	Butter	15	Tomato	50	Tomato	90
	Radish	50							Eggs, fried	116	Cucumber	30	Basil	~
	salt, pepper	~							Salt, pepper	~	Lettuce	20	Salt, pepper	~
											Salt, pepper	~
Snack (10am - 5pm)	WG cripsbread (13g)	26	Yoghurt	240	Yoghurt	150	WG crispbread	26	Yoghurt	150	Grapes (white)	130	WG Bread	60
	Herb Quark	150	Chias seeds	2	Quark (low-fat)	150	Camembert Cheese	45	Skyr	100	Maasdammer cheese cubes	60	Cheese (low-fat, Leerdammer Léger)	30
	Carrot, pealed	70	Pomegranate seeds, frozen	40	Strawberries, frozen	100	Pear	140	Nectarine	80			Pear	130
	Paprika/Pepper/ Sweet bell pepper	100			Coconut flakes	10
Dinner (5:00 - 8:30pm	WG Spelt-Pasta, cooked & fried	100	WG Rice	80	Gnocchi, fried	200	WG Rice	80	One-Pot pasta (Fried/cooked) consisting of:		Potatoes (with peel), boiled	230	Egg, baked	58
	Butter	10	Butter	8	Spinach (frozen), fried	80	Eggplant/Aubergine, fried	100	WG-Wheat Pasta	100	Eggs, fried	116	Gouda Cheese, baked	90
	Eggs (M, ~58g), fried	116	Saithe (frozen), fried	180	Diced ham, fried	60	Zucchini/Courgette, fried	130	Butter	8	Butter	10	Quark (low-fat), baked	80
	cooked ham, fried	80	Lemon Juice	15	Butter	10	Onion, fried	30	Zucchini	100	Quark (low-fat)	150	WG-Wheat flour, baked	6
	Parmesan Cheese	35	Onion, fried	30	Cream	100	Butter	8	Carrot	80	Sour cream (24% fat)	40	Sour cream (24% fat), baked	40
	Chive, frozen	~	Garlic, fried	5	Parmesan cheese	15	Tomato puree	100	Onion	15	Onion, raw	30	Diced ham, baked	50
	Salt, pepper	~	Spinach (frozen), fried	130	vegetable broth, salt, pepper	~	vegetable broth, salt, pepper	~	Garlic	4	Chive, frozen	~	Spring onion, baked	35
			Cooking cream 7% fat	60			Quark (20% fat)	170	Tomato puree	50	Lettuce	40	Lettuce	40
			Cream cheese	80			Feta cheese	70	Sour cream (10% fat)	50	Vinegar	6	Oil (Rapeseed)	5
			vegetable broth, salt pepper	~			Lemon juice	15	Feta cheese	30	Oil (Rapeseed)	5	Vinegar	8
							Basil	15	Herbes de Provence	~	Salad herbs, dried	~	Salad herbs, dried	~
							Salt, pepper	~	Vegetable broth, salt, pepper		Salt, pepper	~	Salt, pepper	~
Run-In Group HH & HU	Run-In
	SD01		SD02		SD03		SD04 (swapped in group HH/HU)		SD05 (swapped in group HH/HU)		SD06		SD07
	Food Item	Weight in g (raw, uncooked)	Food Item	Weight (raw, uncooked)	Food Item	Weight (raw, uncooked)	Food Item	Weight (raw, uncooked)	Food Item	Weight (raw, uncooked)	Food Item	Weight (raw, uncooked)	Food Item	Weight (raw, uncooked)
Breakfast (6:00 - 10:00am)	Oats	60	WG Bread	100	Oats, cooked	70	Pancakes consisting of:		WG Bread roll	85	Berry Muesli (dmbio)	60	Oats	60
	Yoghurt	200	Cream cheese (with herbs)	60	Milk, cooked	200	Egg	58	Emmental cheese	45	Banana	100	Quark (low-fat)	150
	Raspberries, thawed	120	cooked ham, fried	60	Yoghurt	60	Milk	60	Butter	8	Berry mix (20% Cranberry, ~40% Rapsberry, ~40% Blackberry), frozen	100	Yoghurt	200
			Tomato, raw	80	Banana	110	WG Wheat Flour	40	Egg	116	Yoghurt	150	Milk	30
			salt, pepper	~	Cinnamon	~	Baking powder	3	Salt, pepper	~	Milk	250	Grapes	130
							Banana	100			Coconut flakes	10	Cinnamon	~
							Butter	10
							Salt	a hint
							Topping:
							Yoghurt	100
							Blueberries, frozen	50
Lunch (11am - 2:30pm)	Whole Grain (WG)Bread Roll (85g)	127.5	WG Bread	70	WG Bread	110	WG Bread, baked	100	WG Bread	100	WG Bread roll	85	WG Bread roll	127.5
	Cream cheese (with herbs)	40	Poultry Wiener	90	Bologna Sausage (Chicken)	60	Gouda Cheese, Baked	60	Cream cheese	30	Cream cheese	30	Cream cheese	45
	Gouda Cheese	60	Potato salad with vinegar and oil	180	Cream cheese	50	Cooked ham, baked	60	Cooked ham	60	Cooked ham	60	Mozzarella cheese	120
	Tomato	70	Mustard	15	Paprika	130	Butter	15	Cucumber	100	Tomato	50	Tomato	90
	Radish	50					Eggs, fried	116			Cucumber	30	Basil	~
	salt, pepper	~					Salt, pepper	~			Lettuce	20	Salt, pepper	~
											Salt, pepper	~
Snack (10am - 5pm)	WG cripsbread (13g)	26	Yoghurt	240	Yoghurt	150	Yoghurt	150	WG crispbread	26	Grapes (white)	130	WG Bread	60
	Herb Quark	150	Chias seeds	2	Quark (low-fat)	150	Skyr	100	Camembert Cheese	45	Maasdammer cheese cubes	60	Cheese (low-fat, Leerdammer Léger)	30
	Carrot, pealed	70	Pomegranate seeds, frozen	40	Strawberries, frozen	100	Nectarine	80	Pear	140			Pear	130
	Paprika/Pepper/ Sweet bell pepper	100			Coconut flakes	10
Dinner (5:00 - 8:30pm	WG Spelt-Pasta, cooked & fried	100	WG Rice	80	Gnocchi, fried	200	One-Pot pasta (Fried/cooked) consisting of:		WG Rice	80	Potatoes (with peel), boiled	230	Egg, baked	58
	Butter	10	Butter	8	Spinach (frozen), fried	80	WG-Wheat Pasta	100	Eggplant/Aubergine, fried	100	Eggs, fried	116	Gouda Cheese, baked	90
	Eggs (M, ~58g), fried	116	Saithe (frozen), fried	180	Diced ham, fried	60	Butter	8	Zucchini/Courgette, fried	130	Butter	10	Quark (low-fat), baked	80
	cooked ham, fried	80	Lemon Juice	15	Butter	10	Zucchini	100	Onion, fried	30	Quark (low-fat)	150	WG-Wheat flour, baked	6
	Parmesan Cheese	35	Onion, fried	30	Cream	100	Carrot	80	Butter	8	Sour cream (24% fat)	40	Sour cream (24% fat), baked	40
	Chive, frozen	~	Garlic, fried	5	Parmesan cheese	15	Onion	15	Tomatoe puree	100	Onion, raw	30	Diced ham, baked	50
	Salt, pepper	~	Spinach (frozen), fried	130	vegetable broth, salt, pepper	~	Garlic	4	vegetable broth, salt, pepper	~	Chive, frozen	~	Spring onion, baked	35
			Cooking cream 7% fat	60			Tomato puree	50	Quark (20% fat)	170	Lettuce	40	Lettuce	40
			Cream cheese	80			Sour cream (10% fat)	50	Feta cheese	70	Vinegar	6	Oil (Rapeseed)	5
			vegetable broth, salt pepper	~			Feta cheese	30	Lemon juice	15	Oil (Rapeseed)	5	Vinegar	8
							Herbes de Provence	~	Basil	15	Salad herbs, dried	~	Salad herbs, dried	~
							Vegetable broth, salt, pepper		Salt, pepper	~	Salt, pepper	~	Salt, pepper	~

## Sheet: Group LH
Group LH	Intervention Week 1														Intervention Week 2
	SD08*		SD09		SD10		SD11		SD12		SD13		SD14		SD15*		SD16		SD17		SD18		SD19		SD20		SD21		SD22*
	Food Item	Weight in g (raw, uncooked)	Food Item	Weight (raw, uncooked)	Food Item	Weight (raw, uncooked)	Food Item	Weight (raw, uncooked)	Food Item	Weight (raw, uncooked)	Food Item	Weight (raw, uncooked)	Food Item	Weight (raw, uncooked)	Food Item	Weight in g (raw, uncooked)	Food Item	Weight (raw, uncooked)	Food Item	Weight (raw, uncooked)	Food Item	Weight (raw, uncooked)	Food Item	Weight (raw, uncooked)	Food Item	Weight (raw, uncooked)	Food Item	Weight (raw, uncooked)
Breakfast (6:00 - 10:00am)	WG Bread roll	85	WG Bread roll	85	Oats, cooked	80	Oats	30	WG Bread	70	Milk	230	Berry Muesli (dmbio)	80	WG Bread roll	85	Berry Muesli (dmbio)	80	Oats	30	Oats, cooked	80	Milk	230	WG Bread	70	WG Bread roll	85
	Emmental cheese	70	Butter	10	Milk, cooked	150	Yoghurt	180	Bologna Sausage (Chicken)	60	Yoghurt	170	Milk	200	Emmental cheese	70	Milk	200	Yoghurt	180	Milk, cooked	150	Yoghurt	170	Bologna Sausage (Chicken)	60	Butter	10
	Egg, cooked	58	Gouda	45	Yoghurt	100	Quark (20% fat)	180	Shake consisting of:		Banana	140	Yoghurt	180	Egg, cooked	58	Yoghurt	180	Quark (20% fat)	180	Yoghurt	100	Banana	140	Shake consisting of:		Gouda	45
	Salt	~	Egg, cooked	58	Apple	70	Banana	90	Buttermilk	200	Lemon juice	10			Salt	~			Banana	90	Apple	70	Lemon juice	10	Buttermilk	200	Egg, cooked	58
			Salt	~	Banana	70			Yoghurt	130											Banana	70			Yoghurt	130	Salt	~
					Cinnamon	~			Mango, frozen	110											Cinnamon	~			Mango, frozen	110
Lunch (11am - 2:30pm)	WG Bread	100	WG Bread	100	WG Bread roll	127.5	WG Bread roll	85	WG Bread roll	85	WG-Wheat Wrap	93	WG Bread	100	WG Bread	100	WG Bread	100	WG Bread roll	85	WG Bread roll	127.5	WG-Wheat Wrap	93	WG Bread roll	85	WG Bread	100
	Meatball (Poultry)	130	Cream cheese	45	Cream cheese	60	Liver sausage (Poultry)	60	Schnitzel, frozen, baked	250	Cream cheese	20	Butter	10	Meatball	130	Butter	10	Liver sausage (Poultry)	60	Cream cheese	60	Cream cheese	20	Schnitzel, frozen, baked	250	Cream cheese	45
	Mustard	15	Bologna Sausage (Chicken)	45	Black forest ham	60	Egg, boiled	58	Mustard	15	Lettuce	10	Gouda cheese	50	Mustard	15	Gouda cheese	50	Egg, boiled	58	Black forest ham	60	Lettuce	10	Mustard	15	Bologna Sausage (Chicken)	45
	Cottage Cheese (low-fat)	70	Orange	100							Tomato	50	Bologna Sausage (Chicken)	40	Cottage Cheese (low-fat)	70	Bologna Sausage (Chicken)	40					Tomato	50			Orange	100
											Cucumber	40	Kohlrabi	90			Kohlrabi	90					Cucumber	40
											Onion	30											Onion	30
											Feta cheese	30											Feta cheese	30
											Chicken breast, frozen, fried	150											Chicken breast, frozen, fried	150
											Butter	10											Butter	10
											salt, pepper	~											Salt, pepper	~
											Yoghurt	30											Yoghurt	30
											Mustard	15											Mustard	15
Snack (10am - 5pm)	Yoghurt	220	Carrot	90	Buttermilk	200	Carrot	100	Skyr	200	Quark (20% fat)	200	Buttermilk	250	Yoghurt	220	Buttermilk	250	Carrot	100	Buttermilk	200	Quark (20% fat)	200	Skyr	200	Carrot	90
	Grapes (white)	90	Kohlrabi	90	Strawberry, frozen	60	Gouda cheese cubes	60	Yoghurt	150	Yoghurt	100	Banana	80	Grapes (white)	90	Banana	80	Gouda cheese cubes	60	Strawberry, frozen	60	Yoghurt	100	Yoghurt	150	Kohlrabi	90
	Almonds	15	Quark (with herbs, low-fat)	200					Pear	100	Berry-Mix, frozen	50	Strawberry	60	Almonds	15	Strawberry	60					Berry-Mix, frozen	50	Pear	100	Quark (with herbs, low-fat)	200
Dinner (5:00 - 8:30pm	WG-Wheat Pasta	80	WG Couscous	80	Pancakes with Mushroom sauce consisting of:		WG Rice	70	Lentils, canned	100	Sweet Potato, boiled & baked	230	WG Rice	80	WG-Wheat Pasta	80	WG Rice	80	WG Rice	70	Pancakes with Mushroom sauce consisting of:		Sweet Potato, boiled & baked	230	Lentils, canned	100	WG Couscous	80
	Butter	10	Paprika, fried	90	WG-Wheat flour	70	Chicken breast, frozen, fried	200	Potato, fried & cooked	160	Spring onion, fried & cooked & baked	40	Fried in one pan in this order:		Butter	10	Fried in one pan in this order:		Chicken breast, frozen, fried	200	WG-Wheat flour	70	Spring onion, fried & cooked & baked	40	Potato, fried & cooked	160	Paprika, fried	90
	Onion, fried & cooked	30	Carrot, fried	90	Egg	58	Butter	10	Carrot, fried & cooked	60	Butter	5	Butter	10	Onion, fried & cooked	30	Butter	10	Butter	10	Egg	58	Butter	5	Carrot, fried & cooked	60	Carrot, fried	90
	Garlic, fried & cooked	10	Butter	10	Milk	150	Asian vegetable mix, frozen, fried	140	Celery, fried & cooked	30	Pea (frozen), cooked & baked	40	Saithe, frozen	180	Garlic, fried & cooked	10	Saithe, frozen	180	Asian vegetable mix, frozen, fried	140	Milk	150	Pea (frozen), cooked & baked	40	Celery, fried & cooked	30	Butter	10
	WG-Wheat Flour	10	Tomato	40	Butter	35	Thai curry sauce	160	Leek, fried & cooked	60	Tomato, baked	50	With: Lemon juice	15	WG-Wheat Flour	10	With: Lemon juice	15	Thai curry sauce	160	Butter	35	Tomato, baked	50	Leek, fried & cooked	60	Tomato	40
	Tomato Puree, cooked	150	Cucumber	80	Onions, fried	30	Salt, pepper	~	Onion, fried & cooked	40	Sour cream (10% fat), baked	30	Onion	30	Tomato Puree, cooked	150	Onion	30	Salt, pepper	~	Onions, fried	30	Sour cream (10% fat), baked	30	Onion, fried & cooked	40	Cucumber	80
	Tomato paste, cooked	15	Lemon juice	30	Mushrooms, fried	130			Butter	20	Ricotta cheese, baked	60	Green Bean, frozen	100	Tomato paste, cooked	15	Green Bean, frozen	100			Mushrooms, fried	130	Ricotta cheese, baked	60	Butter	20	Lemon juice	30
	Parmesan cheese	45	Feta cheese	90	Milk	150			Poultry Wiener	110	Feta Cheese, baked	40	Sour cream (10% fat)	30	Parmesan cheese	45	Sour cream (10% fat)	30			Milk	150	Feta Cheese, baked	40	Poultry Wiener	110	Feta cheese	90
	Vegetable broth, salt, pepper	~	Yoghurt	250	WG-Wheat flour	5			Oregano, dried	~	Yoghurt	150	Cream cheese	45	Vegetable broth, salt, pepper	~	Cream cheese	45			WG-Wheat flour	5	Yoghurt	150	Oregano	~	Yoghurt	250
			Mint	5	Cooked ham	60			Vegetable broth, salt, pepper	~	Mint	5	Tomato	60			Tomato	60			Cooked ham	60	Mint	5	Vegetable broth, salt, pepper	~	Mint	5
			Ras el Hanout	~	Vegetable broth, salt, pepper						Lemon juice	10	Vegetable broth, salt, pepper	~			Vegetable broth, salt, pepper	~			Vegetable broth, salt, pepper		Lemon juice	10			Ras el Hanout	~
			Vegetable broth, salt, pepper	~							Parsley, frozen, baked	~											Parsley, frozen, baked	~			Vegetable broth, salt, pepper	~
											Vegetable broth, salt, pepper	~											Vegetable broth, salt, pepper	~

## Sheet: Group MH
Group MH	Intervention Week 1														Intervention Week 2
	SD08*		SD09		SD10		SD11		SD12		SD13		SD14		SD15*		SD16		SD17		SD18		SD19		SD20		SD21		SD22*
	Food Item	Weight in g (raw, uncooked)	Food Item	Weight (raw, uncooked)	Food Item	Weight (raw, uncooked)	Food Item	Weight (raw, uncooked)	Food Item	Weight (raw, uncooked)	Food Item	Weight (raw, uncooked)	Food Item	Weight (raw, uncooked)	Food Item	Weight in g (raw, uncooked)	Food Item	Weight (raw, uncooked)	Food Item	Weight (raw, uncooked)	Food Item	Weight (raw, uncooked)	Food Item	Weight (raw, uncooked)	Food Item	Weight (raw, uncooked)	Food Item	Weight (raw, uncooked)
Breakfast (6:00 - 10:00am)	WG Bread roll	85	WG Bread roll	85	Oats, cooked	80	WG Bread	100	WG Bread	100	Milk	220	Berry Muesli (dmbio)	70	WG Bread roll	85	Berry Muesli (dmbio)	70	WG Bread	100	Oats, cooked	80	Milk	220	WG Bread	100	WG Bread roll	85
	Cream cheese	30	Butter	10	Milk, cooked	220	Peanut butter (100% peanut)	40	Turkey cold cut	60	Johurt	80	Milk	200	Cream cheese	30	Milk	200	Peanut butter (100% peanut)	40	Milk, cooked	220	Johurt	80	Turkey cold cut	60	Butter	10
	Emmental cheese	30	Emmental cheese	45	Apple	80	Banana	90	Spread (Tuscany, dmbio)	30	Oats	30	Yoghurt	100	Emmental cheese	30	Yoghurt	100	Banana	90	Apple	80	Oats	30	Spread (Tuscany, dmbio)	30	Emmental cheese	45
	Turkey cold cut	30	Cucumber	40	Banana	90			Shake consisting of:		Banana	130	Sunflower seeds	15	Turkey cold cut	30	Sunflower seeds	15			Banana	90	Banana	130	Shake consisting of:		Cucumber	40
	Banana	90	Egg, boiled	58					Buttermilk	200	Blueberry, frozen	30			Banana	90							Blueberry, frozen	30	Buttermilk	200	Egg, boiled	58
			Salt	~					Yoghurt	120	Lemon juice	5											Lemon juice	5	Yoghurt	120	Salt	~
									Mango, frozen	110															Mango, frozen	110
Lunch (11am - 2:30pm)	WG Bread	100	WG Bread	100	WG Bread roll	85	WG Bread	90	WG Bread roll	85	WG-Wheat Wrap	93	WG Bread roll	127.5	WG Bread	100	WG Bread roll	127.5	WG Bread	90	WG Bread roll	85	WG-Wheat Wrap	93	WG Bread roll	85	WG Bread	100
	Mustard	15	Bologna Sausage (Chicken)	30	Hummus	40	Cream cheese	45	Cheese (low-fat, Leerdammer Léger)	60	Cream cheese	15	Hummus	40	Mustard	15	Hummus	40	Cream cheese	45	Hummus	40	Cream cheese	15	Cheese (low-fat, Leerdammer Léger)	60	Bologna Sausage (Chicken)	30
	Meatball (Poultry)	90	Cream cheese	30	Black forest ham	50	Cooked ham	45	Radish	90	Lettuce	20	Cooked ham	60	Meatball (Poultry)	90	Cooked ham	60	Cooked ham	45	Black forest ham	50	Lettuce	20	Radish	90	Cream cheese	30
	Tomato	70	Orange	130	Tomato	50	Egg, boiled	58			Tomato	80	Kohlrabi	120	Tomato	70	Kohlrabi	120	Egg, boiled	58	Tomato	50	Tomato	80			Orange	130
	Carrot	60			Paprika	90	Salt	~			Cucumber	60	Carrot	100	Carrot	60	Carrot	100	Salt	~	Paprika	90	Cucumber	60
											Onion	40											Onion	40
											Chicken breast, frozen, fried	100											Chicken breast, frozen, fried	100
											Oil (rapeseed)	5											Oil (rapeseed)	5
											salt, pepper	~											salt, pepper	~
											Yoghurt	50											Yoghurt	50
											Mustard	15											Mustard	15
Snack (10am - 5pm)	Yoghurt	200	WG crispbread	26	Yoghurt	150	Yoghurt	200	Yoghurt	200	Yoghurt	150	Buttermilk	200	Yoghurt	200	Buttermilk	200	Yoghurt	200	Yoghurt	150	Yoghurt	150	Yoghurt	200	WG crispbread	26
	Grapes (white)	110	Carrot	130	Quark (20% fat)	100	Orange	100	Pear	130	Pear	110	Banana	90	Grapes (white)	110	Banana	90	Orange	100	Quark (20% fat)	100	Pear	110	Pear	130	Carrot	130
	Almonds	25	Kohlrabi	130	Strawberry, frozen	90	Banana	100	Walnut	20	Almond	25	Strawberry, frozen	90	Almonds	25	Strawberry, frozen	90	Banana	100	Strawberry, frozen	90	Almond	25	Walnut	20	Kohlrabi	130
			Quark (with herbs, low-fat)	180	Coconut flakes	10															Coconut flakes	10					Quark (with herbs, low-fat)	180
Dinner (5:00 - 8:30pm	WG-Wheat Pasta	90	WG Couscous	90	Pancakes with Mushroom sauce consisting of:		WG Rice	70	Lentils, canned	70	Sweet Potato, boiled & baked	230	WG Rice	80	WG-Wheat Pasta	90	WG Rice	80	WG Rice	70	Pancakes with Mushroom sauce consisting of:		Sweet Potato, boiled & baked	230	Lentils, canned	70	WG Couscous	90
	Butter	10	Paprika, fried	120	WG-Wheat flour	70	Chicken breast, frozen, fried	180	Potato, fried & cooked	230	Spring onion, fried & cooked & baked	60	Fried in one pan in this order:		Butter	10	Fried in one pan in this order:		Chicken breast, frozen, fried	180	WG-Wheat flour	70	Spring onion, fried & cooked & baked	60	Potato, fried & cooked	230	Paprika, fried	120
	Onion, fried & cooked	40	Carrot, fried	120	Egg	58	Butter	10	Carrot, fried & cooked	50	Oil (rapeseed)	8	Oil (rapeseed)	10	Onion, fried & cooked	40	Oil (rapeseed)	10	Butter	10	Egg	58	Oil (rapeseed)	8	Carrot, fried & cooked	50	Carrot, fried	120
	Garlic, fried & cooked	10	Oil (rapeseed), for frying	10	Milk	150	Asian vegetable mix, frozen, fried	200	Celery, fried & cooked	30	Pea (frozen), cooked & baked	80	Saithe, frozen	140	Garlic, fried & cooked	10	Saithe, frozen	140	Asian vegetable mix, frozen, fried	200	Milk	150	Pea (frozen), cooked & baked	80	Celery, fried & cooked	30	Oil (rapeseed), for frying	10
	WG-Wheat Flour	5	Tomato	60	Oil (rapeseed)	13	Thai curry sauce	180	Leek, fried & cooked	50	Tomato, baked	80	With: Lemon juice	10	WG-Wheat Flour	5	With: Lemon juice	10	Thai curry sauce	180	Oil (rapeseed)	13	Tomato, baked	80	Leek, fried & cooked	50	Tomato	60
	Tomato Puree, cooked	180	Cucumber	60	Onions, fried	40	Salt, pepper	~	Onion, fried & cooked	40	Sour cream (10% fat), baked	30	Onion	35	Tomato Puree, cooked	180	Onion	35	Salt, pepper	~	Onions, fried	40	Sour cream (10% fat), baked	30	Onion, fried & cooked	40	Cucumber	60
	Tomato paste, cooked	15	Lemon juice	30	Mushrooms, fried	160			Oil (rapeseed)	10	Ricotta cheese, baked	50	Spring onion	50	Tomato paste, cooked	15	Spring onion	50			Mushrooms, fried	160	Ricotta cheese, baked	50	Oil (rapeseed)	10	Lemon juice	30
	Parmesan cheese	50	Feta cheese	50	Milk	180			Poultry Wiener	50	Feta Cheese, baked	30	Green Bean, frozen	140	Parmesan cheese	50	Green Bean, frozen	140			Milk	180	Feta Cheese, baked	30	Poultry Wiener	50	Feta cheese	50
	Vegetable broth, salt, pepper	~	Yoghurt	150	WG-Wheat flour	5			Oregano, dried	~	Mint	5	Sour cream (10% fat)	30	Vegetable broth, salt, pepper	~	Sour cream (10% fat)	30			WG-Wheat flour	5	Mint	5	Oregano, dried	~	Yoghurt	150
			Oil (rapeseed), dressing	8	Vegetable broth, salt, pepper	~			Vegetable broth, salt, pepper	~	Lemon juice	10	Cream cheese	45			Cream cheese	45			Vegetable broth, salt, pepper	~	Lemon juice	10	Vegetable broth, salt, pepper	~	Oil (rapeseed), dressing	8
			Mint	5							Parsley, frozen, baked	~	Tomato	70			Tomato	70					Parsley, frozen, baked	~			Mint	5
			Ras el Hanout	~							Vegetable broth, salt, pepper	~	Herbes de Provence	~			Herbes de Provence	~					Vegetable broth, salt, pepper	~			Ras el Hanout	~
			Vegetable broth, salt, pepper	~									Vegetable broth, salt, pepper	~			Vegetable broth, salt, pepper	~									Vegetable broth, salt, pepper	~

## Sheet: Group HH
Group HH	Intervention Week 1														Intervention Week 2
	SD08*		SD09		SD10		SD11		SD12		SD13		SD14		SD15*		SD16		SD17		SD18		SD19		SD20		SD21		SD22*
	Food Item	Weight in g (raw, uncooked)	Food Item	Weight (raw, uncooked)	Food Item	Weight (raw, uncooked)	Food Item	Weight (raw, uncooked)	Food Item	Weight (raw, uncooked)	Food Item	Weight (raw, uncooked)	Food Item	Weight (raw, uncooked)	Food Item	Weight in g (raw, uncooked)	Food Item	Weight (raw, uncooked)	Food Item	Weight (raw, uncooked)	Food Item	Weight (raw, uncooked)	Food Item	Weight (raw, uncooked)	Food Item	Weight (raw, uncooked)	Food Item	Weight (raw, uncooked)
Breakfast (6:00 - 10:00am)	WG Bread	100	Berry Muesli (dmbio)	60	almond drink	240	WG Bread	100	WG Bread	100	Oats, cooked	70	Berry Muesli (dmBio)	70	WG Bread	100	Berry Muesli (dmBio)	70	WG Bread	100	Almond drink	240	Oats, cooked	70	WG Bread	100	Berry Muesli (dmbio)	60
	Cottage Cheese (low-fat)	30	Oat drink	200	Yoghurt	80	Hummus	60	Peanut butter (100% peanut)	40	Oat drink, cooked	200	Almond drink	220	Cottage Cheese (low-fat)	30	Almond drink	220	Hummus	60	Yoghurt	80	Oat drink, cooked	200	Peanut butter (100% peanut)	40	Oat drink	200
	Peanut butter (100% peanut)	35	Soy-Yoghurt	180	Oats	45	Turkey cold cut	60	Banana	120	Banana	110	Sunflower seeds	20	Peanut butter (100% peanut)	35	Sunflower seeds	20	Turkey cold cut	60	Oats	45	Banana	110	Banana	120	Soy-Yoghurt	180
	Banana	130	Banana	100	Banana	130	Tomato	130			Apple	100			Banana	130			Tomato	130	Banana	130	Apple	100			Banana	100
			Grapes (white)	60	Blueberry, frozen	60	Kohlrabi	130			Almond	15							Kohlrabi	130	Blueberry, frozen	60	Almond	15			Grapes (white)	60
					Lemon juice	5	Carrot	60			Cinnamon	~							Carrot	60	Lemon juice	5	Cinnamon	~
							Salt, pepper	~											Salt, pepper	~
Lunch (11am - 2:30pm)	Lentils, canned	100	WG Bread	80	WG-Wheat Wrap	93	WG Bread roll	85	WG Bread	70	WG Bread roll	127.5	WG Bread roll	85	Lentils, canned	100	WG Bread roll	85	WG Bread roll	85	WG-Wheat Wrap	93	WG Bread roll	127.5	WG Bread	70	WG Bread	80
	Cucumber	130	Vegan Bresso (Almond-based cream cheese alternative with herbs)	40	Red beet / Beetroot	80	Quark (20% fat)	170	Cream cheese	30	Hummus	60	Vegan Bresso	60	Cucumber	130	Vegan Bresso	60	Quark (20% fat)	170	Red beet / Beetroot	80	Hummus	60	Cream cheese	30	Vegan Bresso (Almond-based cream cheese alternative with herbs)	40
	Paprika	130	Bologna Sausage (Chicken)	30	Lettuce	30	Radish	120	Cooked ham	30	Tomato	130	Hummus	70	Paprika	130	Hummus	70	Radish	120	Lettuce	30	Tomato	130	Cooked ham	30	Bologna Sausage (Chicken)	30
	Tomato	70	Cucumber	80	Tomato	100	Paprika	100	Egg, boiled	58	Paprika	120	Kohlrabi	170	Tomato	70	Kohlrabi	170	Paprika	100	Tomato	100	Paprika	120	Egg, boiled	58	Cucumber	80
	Onion	30	Orange	160	Cucumber	80	Cress	5	Kohlrabi	120	Rocket/Arugula	20	Carrot	160	Onion	30	Carrot	160	Cress	5	Cucumber	80	Rocket/Arugula	20	Kohlrabi	120	Orange	160
	Orange	200			Onion	40			Cucumber	60					Orange	200					Onion	40			Cucumber	60
	Oil (rapeseed)	6			Tofu	100			Radish	60					Oil (rapeseed)	6					Tofu	100			Radish	60
	Vinegar	10			Oil (rapeseed)	8			Salt	~					Vinegar	10					Oil (rapeseed)	8			Salt	~
	Feta cheese	30			salt, pepper	~									Feta cheese	30					salt, pepper	~
	Salt, pepper	~			Yoghurt	40									Salt, pepper	~					Yoghurt	40
					Lemon juice	5															Lemon juice	5
					Mint	5															Mint	5
Snack (10am - 5pm)	Quark (low-fat)	150	WG crispbread	26	Yoghurt	100	Pear	160	Orange	140	Yoghurt	150	Buttermilk	200	Quark (low-fat)	150	Buttermilk	200	Pear	160	Yoghurt	100	Yoghurt	150	Orange	140	WG crispbread	26
	Grapes (white)	130	Carrot	180	Pear	160	Orange	130	Banana	120	Quark (20% fat)	50	Banana	120	Grapes (white)	130	Banana	120	Orange	130	Pear	160	Quark (20% fat)	50	Banana	120	Carrot	180
	Almonds	30	Kohlrabi	180	Almond	30	Walnut	35	Kiwi	70	Strawberry, frozen	120	Strawberry, frozen	120	Almonds	30	Strawberry, frozen	120	Walnut	35	Almond	30	Strawberry, frozen	120	Kiwi	70	Kohlrabi	180
			Quark (with herbs, low-fat)	120							Coconut flakes	15											Coconut flakes	15			Quark (with herbs, low-fat)	120
Dinner (5:00 - 8:30pm	WG-Wheat Pasta	80	WG Couscous	70	Sweet Potato, boiled & baked	240	Lentils, canned	70	WG Rice	70	Pancakes with Mushroom sauce and a small salad consisting of:		WG Rice	70	WG-Wheat Pasta	80	WG Rice	70	Lentils, canned	70	Sweet Potato, boiled & baked	240	Pancakes with Mushroom sauce and a small salad consisting of:		WG Rice	70	WG Couscous	70
	Oil (rapeseed)	10	Paprika, fried	150	Spring onion, fried & cooked & baked	70	Potato, fried & cooked	230	Oil (rapeseed)	10	WG-Wheat flour	70	Fried in one pan in this order:		Oil (rapeseed)	10	Fried in one pan in this order:		Potato, fried & cooked	230	Spring onion, fried & cooked & baked	70	WG-Wheat flour	70	Oil (rapeseed)	10	Paprika, fried	150
	Onion, fried & cooked	40	Carrot, fried	150	Oil (rapeseed)	8	Carrot, fried & cooked	60	Tofu	150	Egg	58	Oil (rapeseed)	8	Onion, fried & cooked	40	Oil (rapeseed)	8	Carrot, fried & cooked	60	Oil (rapeseed)	8	Egg	58	Tofu	150	Carrot, fried	150
	Garlic, fried & cooked	10	Oil (rapeseed), for frying	10	Pea (frozen), cooked & baked	100	Celery, fried & cooked	60	Asian vegetable mix, frozen, fried	250	Milk	50	Saithe, frozen	100	Garlic, fried & cooked	10	Saithe, frozen	100	Celery, fried & cooked	60	Pea (frozen), cooked & baked	100	Milk	50	Asian vegetable mix, frozen, fried	250	Oil (rapeseed), for frying	10
	WG-Wheat Flour	5	Tomato	90	Tomato, baked	110	Leek, fried & cooked	60	Thai curry sauce	230	Oil (rapeseed)	12	With: Lemon juice	10	WG-Wheat Flour	5	With: Lemon juice	10	Leek, fried & cooked	60	Tomato, baked	110	Oil (rapeseed)	12	Thai curry sauce	230	Tomato	90
	Tomato Puree, cooked	200	Cucumber	90	Sour cream (10% fat), baked	30	Onion, fried & cooked	50	Salt, pepper	~	Onions, fried	50	Onion	50	Tomato Puree, cooked	200	Onion	50	Onion, fried & cooked	50	Sour cream (10% fat), baked	30	Onions, fried	50	Salt, pepper	~	Cucumber	90
	Tomato paste, cooked	15	Lemon juice	30	Ricotta cheese, baked	45	Oil (rapeseed)	15			Mushrooms, fried	200	Spring onion	50	Tomato paste, cooked	15	Spring onion	50	Oil (rapeseed)	15	Ricotta cheese, baked	45	Mushrooms, fried	200			Lemon juice	30
	Parmesan cheese	15	Chickpea	60	Feta Cheese, baked	25	Oregano, dried	~			Milk	130	Green Bean, frozen	190	Parmesan cheese	15	Green Bean, frozen	190	Oregano, dried	~	Feta Cheese, baked	25	Milk	130			Chickpea	60
	Vegetable broth, salt, pepper	~	Yoghurt	150	Mint	5	Vegetable broth, salt, pepper	~			WG-Wheat flour	5	Sour cream (10% fat)	30	Vegetable broth, salt, pepper	~	Sour cream (10% fat)	30	Vegetable broth, salt, pepper	~	Mint	5	WG-Wheat flour	5			Yoghurt	150
	Lettuce	50	Oil (rapeseed), dressing	8	Lemon juice	10					Vegetable broth, salt, pepper	~	Cream cheese	35	Lettuce	50	Cream cheese	35			Lemon juice	10	Vegetable broth, salt, pepper	~			Oil (rapeseed), dressing	8
	Oil (rapeseed)	4	Mint	5	Parsley, frozen, baked	~					Cucumber	120	Tomato	110	Oil (rapeseed)	4	Tomato	110			Parsley, frozen, baked	~	Cucumber	120			Mint	5
	Vinegar	3	Ras el Hanout	~	Vegetable broth, salt, pepper	~					Oil (rapeseed)	4	Herbes de Provence	~	Vinegar	3	Herbes de Provence	~			Vegetable broth, salt, pepper	~	Oil (rapeseed)	4			Ras el Hanout	~
	Salad herbs, dried	~	Vegetable broth, salt, pepper	~							Vinegar	4	Vegetable broth, salt, pepper	~	Salad herbs, dried	~	Vegetable broth, salt, pepper	~					Vinegar	4			Vegetable broth, salt, pepper	~

## Sheet: Group HU
Group HU	Intervention Week 1														Intervention Week 2
	SD08*		SD09		SD10		SD11		SD12		SD13		SD14		SD15*		SD16		SD17		SD18		SD19		SD20		SD21		SD22*
	Food Item	Weight in g (raw, uncooked)	Food Item	Weight (raw, uncooked)	Food Item	Weight (raw, uncooked)	Food Item	Weight (raw, uncooked)	Food Item	Weight (raw, uncooked)	Food Item	Weight (raw, uncooked)	Food Item	Weight (raw, uncooked)	Food Item	Weight in g (raw, uncooked)	Food Item	Weight (raw, uncooked)	Food Item	Weight (raw, uncooked)	Food Item	Weight (raw, uncooked)	Food Item	Weight (raw, uncooked)	Food Item	Weight (raw, uncooked)	Food Item	Weight (raw, uncooked)
Breakfast (6:00 - 10:00am)	Bread roll (wheat)	112.5	Milk	200	Milk, cooked	230	Quark (low-fat)	150	Pretzel roll, frozen	85	Milk	250	Bread roll (wheat)	112.5	Milk, cooked	230	Bread roll (wheat)	112.5	Quark (low-fat)	150	Pretzel roll, frozen	85	Milk	250	Milk	200	Bread roll (wheat)	112.5
	Butter	15	Crunchy Muesli Honey (Vitalis, Dr.Oetker - Oats, WG-Wheat-Pops, oil, honey, sugar etc.)	30	Semolina, cooked	40	Soy-Yoghurt with blueberry flavour (Alpro)	150	Nutella	60	Cornflakes	60	Butter	10	Semolina, cooked	40	Butter	10	Soy-Yoghurt with blueberry flavour (Alpro)	150	Nutella	60	Cornflakes	60	Crunchy Muesli Honey (Vitalis, Dr.Oetker - Oats, WG-Wheat-Pops, oil, honey, sugar etc.)	30	Butter	15
	Strawberry jam	40	Cinnamon flavoured breakfast cereals	30	Vanilla sugar	10	Milk	50	Banana	100	Banana	50	Strawberry jam	20	Vanilla sugar	10	Strawberry jam	20	Milk	50	Banana	100	Banana	50	Cinnamon flavoured breakfast cereals	30	Strawberry jam	40
					Brittle (hazel nut)	10	Kellogs Crunchy Nut	60			Sunflower seeds	15	Peanut butter (sugared)	25	Brittle (hazel nut)	10	Peanut butter (sugared)	25	Kellogs Crunchy Nut	60			Sunflower seeds	15
					Raspberry, frozen	80	Apple	120					Yoghurt	150	Raspberry, frozen	80	Yoghurt	150	Apple	120
					Cinnamon	~									Cinnamon	~
Lunch (11am - 2:30pm)	Bread roll (wheat)	75	Pretzel, frozen	94	Bagel with sesame (Wheat)	127.5	Bread roll (wheat)	75	Bread	100	Bread roll	75	Bread	100	Bagel with sesame (Wheat)	127.5	Bread	100	Bread roll (wheat)	75	Bread	100	Bread roll	75	Pretzel, frozen	94	Bread roll (wheat)	75
	Meatball (Poultry)	110	Butter	10	Vegan Bresso (Almond-based cream cheese alternative with herbs)	30	Egg, boiled	58	Cream cheese (with herbs, low-fat - Fitline, Exquisa)	40	Cream cheese	30	Vegan cheese	60	Vegan Bresso	30	Vegan cheese	60	Egg, boiled	58	Cream cheese (with herbs, low-fat - Fitline, Exquisa)	40	Cream cheese	30	Butter	10	Meatball (Poultry)	110
	Ketchup	30	Bread (Wheat 54%, rye sourdough)	35	Tomato	90	Vegan Bresso	30	Vegan cheese (Mostly water, coconut oil, starch)	60	Cooked ham	30	Pickled cucumber	60	Tomato	90	Pickled cucumber	60	Vegan Bresso	30	Vegan cheese (Mostly water, coconut oil, starch)	60	Cooked ham	30	Bread (Wheat 54%, rye sourdough)	35	Ketchup	30
	Paprika	130	Nutella	20	Mozzarella cheese	90	Gouda cheese	30	Pickled cucumber	100	Fanta	200	Apple	100	Mozzarella cheese	90	Apple	100	Gouda cheese	30	Pickled cucumber	100	Fanta	200	Nutella	20	Paprika	130
			Apple	100	Rocket/Arugula	10	Paprika	120							Rocket/Arugula	10			Paprika	120					Apple	100
					Salt, pepper	~									Salt, pepper	~
					Banana-flavoured sweetened milk (Müllermlich)	150									Banana-flavoured sweetened milk (Müllermlich)	150
Snack (10am - 5pm)	Cracker (TUC)	60	Oreo cookies	40	Oreo muffin/cupcake, frozen	110	Potato chips/crisps (Paprika)	50	Soya-based dessert (chocolat, Alpro)	180	Neapolitan Wafers (Manner)	50	Soya-based dessert (vanilla, Alpro)	150	Oreo muffin/cupcake, frozen	110	Soya-based dessert (vanilla, Alpro)	150	Potato chips/crisps (Paprika)	50	Soya-based dessert (chocolat, Alpro)	180	Neapolitan Wafers (Manner)	50	Oreo cookies	40	Cracker (TUC)	60
	Gouda cheese cubes	30	Vegan gummy bears (Fred Ferkel, Katjes)	35			Sprite	200	Butter biscuits (Leibniz mini)	25			Cherry compote (Kirsch Grütze, Dr.Oetker)	70			Cherry compote (Kirsch Grütze, Dr.Oetker)	70	Sprite	200	Butter biscuits (Leibniz mini)	25			Vegan gummy bears (Fred Ferkel, Katjes)	35	Gouda cheese cubes	30
Dinner (5:00 - 8:30pm	Pasta	80	Rice	90	Canned lentil stew (dmbio), cooked	300	Pasta	120	Pancakes with Mushroom sauce and a carrot salad consisting of:	70	Vegan Schnitzel-alternative, frozen, fried	100	Fried in one pan in this order:		Canned lentil stew (dmbio), cooked	300	Fried in one pan in this order:		Pasta	120	Pancakes with Mushroom sauce and a carrot salad consisting of:	70	Vegan Schnitzel-alternative, frozen, fried	100	Rice	90	Pasta	80
	Coconut oil	10	Vegan Chicken-Alternative (Soy-based), frozen & fried	180	Coconut oil	10	Vegetarian bolognese sauce (Alnatura)	160	Flour (wheat)	70	Coconut oil	10	Coconut oil	10	Coconut oil	10	Coconut oil	10	Vegetarian bolognese sauce (Alnatura)	160	Flour (wheat)	70	Coconut oil	10	Vegan Chicken-Alternative (Soy-based), frozen & fried	180	Coconut oil	10
	Onion, fried & cooked	40	Asian vegetable mix, frozen, fried	130	Spaetzle (egg-based noodles), fried	180	Parmesan cheese	15	Egg	58	French fries/chips, frozen, baked	220	Onion	20	Spaetzle (egg-based noodles), fried	180	Onion	20	Parmesan cheese	15	Egg	58	French fries/chips, frozen, baked	220	Asian vegetable mix, frozen, fried	130	Onion, fried & cooked	40
	Garlic, fried & cooked	10	Butter	5	Fanta (Orange)	200			Milk	50	Ketchup	30	Vegan Bresso	80	Fanta (Orange)	200	Vegan Bresso	80			Milk	50	Ketchup	30	Butter	5	Garlic, fried & cooked	10
	Tomato puree, cooked	120	Thai curry sauce	160					Coconut oil	15	Tomato	50	Feta cheese	40			Feta cheese	40			Coconut oil	15	Tomato	50	Thai curry sauce	160	Tomato puree, cooked	120
	Sugar	10	Salt, pepper	~					Onion	30	Cucumber	70	Pasta, cooked	70			Pasta, cooked	70			Onion	30	Cucumber	70	Salt, pepper	~	Sugar	10
	Flour (wheat)	5							Mushrooms	150	Oil (rapeseed)	6	Tomato	130			Tomato	130			Mushrooms	150	Oil (rapeseed)	6			Flour (wheat)	5
	Parmesan cheese	20							Milk	120	Vinegar	10	Rocket/Arugula	40			Rocket/Arugula	40			Milk	120	Vinegar	10			Parmesan cheese	20
	Vegetable broth, salt, pepper	~							Flour (Wheat)	5	Salad herbs, dried	~	Herbes de Provence	~			Herbes de Provence	~			Flour (Wheat)	5	Salad herbs, dried	~			Vegetable broth, salt, pepper	~
									Vegetable broth, salt, pepper		Salt, pepper	~	Vegetable broth, salt, pepper	~			Vegetable broth, salt, pepper	~			Vegetable broth, salt, pepper		Salt, pepper	~
									carrot salad from the jar	100											carrot salad from the jar	100

## Sheet: Serving sizes
1 Serving of plant food: …	consists of … g		1 Serving of animal food: …	consists of … g		Fixed units (in 1.0 steps)	Weight of 1 unit in g		Fixed units (in 0.5 steps)	Weight of 1 unit in g
Bolognese sauce	100		Animal fats (Butter)	10		Pretzels	94		Wraps	62
Bread	50		Buttermilk	200		Pretzel rolls	85		Bagel	85
Bread rolls	65		Cheese (Gouda, emmental, feta, parmesan, …)	30		Egg (Size M)	58		WG Bread roll	85
Breakfast cereals	30		Chicken nuggets & similar	100		Schnitzel	250		Bread roll	75
cereal bar	35		Cold cuts, ham	30		Vegan Schnitzel	100
Chips/Crisps/Crackers, salted peanuts	30		Cottage cheese	100		Crisp bread	13
Chocolade	25		Cream cheese	30
Cookies	30		Cream, sour cream	30
Dried fruit	25		Egg (Size M)	58
Flour	50		Meat, fish	125
French fries / chips	150		Meatball	150
Fruit	125		Milk	200
Gummy bears	20		Mozzarella cheese	50
Jam, Honey	20		Pudding	150
Juice. Lemonade	200		Quark	100
Ketchup, Mustard	10		Schnitzel (pork)	125
Lentil stew	400		Schnitzel (Poultry)	200
Lettuce	30		Vegan "Schnitzel"	125
Nutella & similar	15		Wiener	70
Nuts, Seeds	25		Yoghurt	150
Oats & similar	60
Oil	10
Pasta	60
Peanut butter	25
Pesto	50
Potatoes	225
Pulses/Legumes	70
Rice	70
Sauces, tomato puree	100
Spreads, Hummus	30
Tomato paste	15
Vegetables	125
