# Supplementary material for: Validating a Multibiomarker Panel for the Assessment of Quantity and Quality of Plant Foods in the Diet (PLAENTI): Protocol for a Parallel Group–Designed Randomized Controlled Trial
Source: JMIR Res Protoc. 2026 Feb 27;15:e77571. doi: 10.2196/77571 (PMC12954706; doi:10.2196/77571)
Supplement: Multimedia Appendix 2 [file resprot-v15-e77571-s002.xlsx]

## Sheet: Biomarkers
Name	PhytoHub ID	InChI	InChI Key	SMILES
(-)-Epicatechin	PHUB000262	InChI=1S/C15H14O6/c16-8-4-11(18)9-6-13(20)15(21-14(9)5-8)7-1-2-10(17)12(19)3-7/h1-5,13,15-20H,6H2/t13-,15-/m1/s1	PFTAWBLQPZVEMU-UKRRQHHQSA-N	O[C@@H]1CC2=C(O[C@@H]1C1=CC(O)=C(O)C=C1)C=C(O)C=C2O
(-)-Epicatechin 3-O-gallate	PHUB000263	InChI=1S/C22H18O10/c23-11-6-14(25)12-8-19(32-22(30)10-4-16(27)20(29)17(28)5-10)21(31-18(12)7-11)9-1-2-13(24)15(26)3-9/h1-7,19,21,23-29H,8H2/t19-,21-/m1/s1	LSHVYAFMTMFKBA-TZIWHRDSSA-N	OC1=CC(O)=C2C[C@@H](OC(=O)C3=CC(O)=C(O)C(O)=C3)[C@H](OC2=C1)C1=CC(O)=C(O)C=C1
(-)-Homoeriodictyol	PHUB001105	InChI=1/C16H14O6/c1-21-14-4-8(2-3-10(14)18)13-7-12(20)16-11(19)5-9(17)6-15(16)22-13/h2-6,13,17-19H,7H2,1H3	FTODBIPDTXRIGS-UHFFFAOYSA-N	COC1=C(O)C=CC(=C1)C1CC(=O)C2=C(O)C=C(O)C=C2O1
(+)-Catechin	PHUB000261	InChI=1/C15H14O6/c16-8-4-11(18)9-6-13(20)15(21-14(9)5-8)7-1-2-10(17)12(19)3-7/h1-5,13,15-20H,6H2/t13-,15+/s2	PFTAWBLQPZVEMU-DZGCQCFKSA-N	O[C@H]1CC2=C(O)C=C(O)C=C2O[C@@H]1C1=CC(O)=C(O)C=C1
Perillic acid	PHUB000996	InChI=1S/C10H14O2/c1-7(2)8-3-5-9(6-4-8)10(11)12/h5,8H,1,3-4,6H2,2H3,(H,11,12)	CDSMSBUVCWHORP-UHFFFAOYSA-N	CC(=C)C1CCC(=CC1)C(O)=O
11𝛽-13-dihydrolactucopicrin	PHUB002316	InChI=1S/C23H24O7/c1-11-7-17(29-18(27)8-13-3-5-15(25)6-4-13)20-12(2)23(28)30-22(20)21-14(10-24)9-16(26)19(11)21/h3-6,9,12,17,20-22,24-25H,7-8,10H2,1-2H3/t12-,17-,20+,21-,22-/m0/s1	ICJJPTZLMALYBH-ZUQDHHQASA-N	[H][C@]12C(CO)=CC(=O)C1=C(C)C[C@H](OC(=O)Cc1ccc(O)cc1)[C@@]1([H])[C@H](C)C(=O)O[C@]21[H]
11𝛽,13-dihydrolactucin	PHUB002103	InChI=1S/C15H18O5/c1-6-3-9(17)12-7(2)15(19)20-14(12)13-8(5-16)4-10(18)11(6)13/h4,7,9,12-14,16-17H,3,5H2,1-2H3/t7-,9-,12+,13-,14-/m0/s1	ZHZZKRDEPZMPLJ-WLVQVHLUSA-N	CC1C2C(CC(=C3C(C2OC1=O)C(=CC3=O)CO)C)O
2,6-Dihydroxybenzoic acid	PHUB000292	InChI=1S/C7H6O4/c8-4-2-1-3-5(9)6(4)7(10)11/h1-3,8-9H,(H,10,11)	AKEUNCKRJATALU-UHFFFAOYSA-N	OC(=O)C1=C(O)C=CC=C1O
2-hydroxy-1,4-benzoxazin-3-one	PHUB002292	InChI=1S/C8H7NO3/c10-7-8(11)12-6-4-2-1-3-5(6)9-7/h1-4,8,11H,(H,9,10)	VMQBFYRBJKDACN-UHFFFAOYSA-N	O=C1Nc2ccccc2OC1O
3-(3',5'-dihydroxyphenyl)propanoic acid	PHUB001381	InChI=1S/C9H10O4/c10-7-3-6(1-2-9(12)13)4-8(11)5-7/h3-5,10-11H,1-2H2,(H,12,13)	ITPFIKQWNDGDLG-UHFFFAOYSA-N	OC(=O)CCC1=CC(O)=CC(O)=C1
3-(3'-hydroxyphenyl)propionic acid	PHUB001047	InChI=1S/C9H10O3/c10-8-3-1-2-7(6-8)4-5-9(11)12/h1-3,6,10H,4-5H2,(H,11,12)	QVWAEZJXDYOKEH-UHFFFAOYSA-N	OC(=O)CCC1=CC(O)=CC=C1
3-(3'-methoxyphenyl)propionic acid	PHUB001589	InChI=1S/C10H12O3/c1-13-9-4-2-3-8(7-9)5-6-10(11)12/h2-4,7H,5-6H2,1H3,(H,11,12)	BJJQJLOZWBZEGA-UHFFFAOYSA-N	COC1=CC=CC(CCC(O)=O)=C1
3,4-dihydroxybenzaldehyde	PHUB001260	InChI=1S/C7H6O3/c8-4-5-1-2-6(9)7(10)3-5/h1-4,9-10H	IBGBGRVKPALMCQ-UHFFFAOYSA-N	OC1=CC=C(C=O)C=C1O
3',4'-Dihydroxyphenylacetic Acid	PHUB000527	InChI=1S/C8H8O4/c9-6-2-1-5(3-7(6)10)4-8(11)12/h1-3,9-10H,4H2,(H,11,12)	CFFZDZCDUFSOFZ-UHFFFAOYSA-N	OC(=O)CC1=CC(O)=C(O)C=C1
3,5-Dihydroxybenzoic acid	PHUB000293	InChI=1S/C7H6O4/c8-5-1-4(7(10)11)2-6(9)3-5/h1-3,8-9H,(H,10,11)	UYEMGAFJOZZIFP-UHFFFAOYSA-N	OC(=O)C1=CC(O)=CC(O)=C1
5-(3'-hydroxyphenyl)valeric acid	PHUB001063	InChI=1S/C11H14O3/c12-10-6-3-5-9(8-10)4-1-2-7-11(13)14/h3,5-6,8,12H,1-2,4,7H2,(H,13,14)	CMLIEOOXQFWANJ-UHFFFAOYSA-N	OC(=O)CCCCC1=CC=CC(O)=C1
3-Hydroxybenzoic acid	PHUB000294	InChI=1S/C7H6O3/c8-6-3-1-2-5(4-6)7(9)10/h1-4,8H,(H,9,10)	IJFXRHURBJZNAO-UHFFFAOYSA-N	OC(=O)C1=CC(O)=CC=C1
Indole-3-acetonitrile		InChI=1S/C10H8N2/c11-6-5-8-7-12-10-4-2-1-3-9(8)10/h1-4,7,12H,5H2	DMCPFOBLJMLSNX-UHFFFAOYSA-N	N#CCC1=CNC2=C1C=CC=C2
3'-methoxyphenylacetic acid	PHUB002138	InChI=1S/C9H10O3/c1-12-8-4-2-3-7(5-8)6-9(10)11/h2-5H,6H2,1H3,(H,10,11)	LEGPZHPSIPPYIO-UHFFFAOYSA-N	COC1=CC=CC(CC(O)=O)=C1
3-Methylhistidine	PHUB002342	InChI=1S/C7H11N3O2/c1-10-4-9-3-5(10)2-6(8)7(11)12/h3-4,6H,2,8H2,1H3,(H,11,12)/t6-/m0/s1	JDHILDINMRGULE-LURJTMIESA-N	[H][C@](N)(CC1=CN=CN1C)C(O)=O
(-)-Epicatechin 3'-O-sulfate	PHUB001030	InChI=1S/C15H14O9S/c16-8-4-11(18)9-6-12(19)15(23-13(9)5-8)7-1-2-10(17)14(3-7)24-25(20,21)22/h1-5,12,15-19H,6H2,(H,20,21,22)/t12-,15-/m1/s1	VBSMBNMUYITMLB-IUODEOHRSA-N	[H][C@@]1(O)CC2=C(O)C=C(O)C=C2O[C@]1([H])C1=CC(OS(O)(=O)=O)=C(O)C=C1
3'-O-Methylgallic acid	PHUB003094	InChI=1S/C8H8O5/c1-13-6-3-4(8(11)12)2-5(9)7(6)10/h2-3,9-10H,1H3,(H,11,12)	KWCCUYSXAYTNKA-UHFFFAOYSA-N	COc1cc(C(=O)O)cc(O)c1O
4-hydroxybenzaldehyde	PHUB000542	InChI=1S/C7H6O2/c8-5-6-1-3-7(9)4-2-6/h1-5,9H	RGHHSNMVTDWUBI-UHFFFAOYSA-N	OC1=CC=C(C=O)C=C1
4'-hydroxyhippuric acid	PHUB001334	InChI=1S/C9H9NO4/c11-7-3-1-6(2-4-7)9(14)10-5-8(12)13/h1-4,11H,5H2,(H,10,14)(H,12,13)	ZMHLUFWWWPBTIU-UHFFFAOYSA-N	OC(=O)CNC(=O)C1=CC=C(O)C=C1
4-Hydroxyphenylpropionic acid	PHUB001177	InChI=1S/C9H10O3/c10-8-4-1-7(2-5-8)3-6-9(11)12/h1-2,4-5,10H,3,6H2,(H,11,12)	NMHMNPHRMNGLLB-UHFFFAOYSA-N	OC(=O)CCC1=CC=C(O)C=C1
4-methylcatechol	PHUB000544	InChI=1S/C7H8O2/c1-5-2-3-6(8)7(9)4-5/h2-4,8-9H,1H3	ZBCATMYQYDCTIZ-UHFFFAOYSA-N	CC1=CC=C(O)C(O)=C1
4'-O-Methylgallic acid	PHUB001861	InChI=1S/C8H8O5/c1-13-7-5(9)2-4(8(11)12)3-6(7)10/h2-3,9-10H,1H3,(H,11,12)	UBXDWYFLYYJQFR-UHFFFAOYSA-N	COC1=C(O)C=C(C=C1O)C(O)=O
5-(3',4'-dihydroxyphenyl)valeric acid	PHUB001061	InChI=1S/C11H14O4/c12-9-6-5-8(7-10(9)13)3-1-2-4-11(14)15/h5-7,12-13H,1-4H2,(H,14,15)	KTDWBJGUMIZRHU-UHFFFAOYSA-N	OC(=O)CCCCC1=CC(O)=C(O)C=C1
5-hydroxyindole acetic acid	PHUB001475	InChI=1S/C10H9NO3/c12-7-1-2-9-8(4-7)6(5-11-9)3-10(13)14/h1-2,4-5,11-12H,3H2,(H,13,14)	DUUGKQCEGZLZNO-UHFFFAOYSA-N	O=C(O)Cc1cnc2ccc(O)cc12
Acesulfame K		InChI=1S/C4H5NO4S.K/c1-3-2-4(6)5-10(7,8)9-3;/h2H,1H3,(H,5,6);/q;+1/p-1	WBZFUFAFFUEMEI-UHFFFAOYSA-M	CC1=CC(=O)[N-]S(=O)(=O)O1.[K+]
Alliin	PHUB000754	InChI=1S/C6H11NO3S/c1-2-3-11(10)4-5(7)6(8)9/h2,5H,1,3-4,7H2,(H,8,9)/t5-,11?/m0/s1	XUHLIQGRKRUKPH-SVRVQNHINA-N	C=CC[S@](=O)C[C@H](N)C(=O)O
Asparaginyl-valine		InChI=1S/C9H17N3O4/c1-4(2)7(9(15)16)12-8(14)5(10)3-6(11)13/h4-5,7H,3,10H2,1-2H3,(H2,11,13)(H,12,14)(H,15,16)/t5-,7-/m0/s1	KWBQPGIYEZKDEG-FSPLSTOPSA-N	CC(C)C(C(=O)O)NC(=O)C(CC(=O)N)N
Avenacoside A	PHUB002889	InChI=1S/C51H82O23/c1-20-31-27(73-51(20)13-12-48(3,74-51)19-65-44-38(61)36(59)33(56)28(16-52)68-44)15-26-24-7-6-22-14-23(8-10-49(22,4)25(24)9-11-50(26,31)5)67-47-43(72-45-39(62)35(58)32(55)21(2)66-45)41(64)42(30(18-54)70-47)71-46-40(63)37(60)34(57)29(17-53)69-46/h6,20-21,23-47,52-64H,7-19H2,1-5H3/t20-,21-,23-,24+,25-,26-,27-,28+,29+,30+,31-,32-,33+,34+,35+,36-,37-,38+,39+,40+,41-,42+,43+,44+,45-,…	XNKSKPFVXMYCKU-QTPGKRPGSA-N	CC1C2C(CC3C2(CCC4C3CC=C5C4(CCC(C5)OC6C(C(C(C(O6)CO)OC7C(C(C(C(O7)CO)O)O)O)O)OC8C(C(C(C(O8)C)O)O)O)C)C)OC19CCC(O9)(C)COC1C(C(C(C(O1)CO)O)O)O
Avenanthramide A	PHUB000571	InChI=1S/C16H13NO5/c18-11-4-1-10(2-5-11)3-8-15(20)17-14-7-6-12(19)9-13(14)16(21)22/h1-9,18-19H,(H,17,20)(H,21,22)/b8-3+	QGUMNWHANDITDB-FPYGCLRLSA-N	C1=CC(=CC=C1C=CC(=O)NC2=C(C=C(C=C2)O)C(=O)O)O
Caffeic acid	PHUB000574	InChI=1S/C9H8O4/c10-7-3-1-6(5-8(7)11)2-4-9(12)13/h1-5,10-11H,(H,12,13)/b4-2+	QAIPRVGONGVQAS-DUXPYHPUSA-N	OC(=O)\C=C\C1=CC(O)=C(O)C=C1
Caffeine	PHUB000789	InChI=1S/C8H10N4O2/c1-10-4-9-6-5(10)7(13)12(3)8(14)11(6)2/h4H,1-3H3	RYYVLZVUVIJVGH-UHFFFAOYSA-N	CN1C=NC2=C1C(=O)N(C)C(=O)N2C
Calystegine A3	PHUB003095	InChI=1S/C7H13NO3/c9-5-3-4-1-2-7(11,8-4)6(5)10/h4-6,8-11H,1-3H2/t4-,5-,6+,7-/m1/s1	XOCBOVUINUHZJA-RKXXOXFUSA-N	C1CC2(C(C(CC1N2)O)O)O
Capsaicin	PHUB001417	InChI=1S/C18H27NO3/c1-14(2)8-6-4-5-7-9-18(21)19-13-15-10-11-16(20)17(12-15)22-3/h6,8,10-12,14,20H,4-5,7,9,13H2,1-3H3,(H,19,21)/b8-6+	YKPUWZUDDOIDPM-SOFGYWHQSA-N	COC1=C(O)C=CC(CNC(=O)CCCC\C=C\C(C)C)=C1
Catechol	PHUB000583	InChI=1S/C6H6O2/c7-5-3-1-2-4-6(5)8/h1-4,7-8H	YCIMNLLNPGFGHC-UHFFFAOYSA-N	OC1=C(O)C=CC=C1
Curcumin	PHUB001408	InChI=1S/C21H20O6/c1-26-20-11-14(5-9-18(20)24)3-7-16(22)13-17(23)8-4-15-6-10-19(25)21(12-15)27-2/h3-12,24-25H,13H2,1-2H3/b7-3+,8-4+	VFLDPWHFBUODDF-FCXRPNKRSA-N	COC1=CC(\C=C\C(=O)CC(=O)\C=C\C2=CC(OC)=C(O)C=C2)=CC=C1O
Cyanidin 3-O-glucoside	PHUB000503	InChI=1S/C21H20O11/c22-7-16-17(27)18(28)19(29)21(32-16)31-15-6-10-12(25)4-9(23)5-14(10)30-20(15)8-1-2-11(24)13(26)3-8/h1-6,16-19,21-22,27-29H,7H2,(H3-,23,24,25,26)/p+1/t16-,17-,18+,19-,21-/m0/s1	RKWHWFONKJEUEF-UNJWAJPSSA-O	OC[C@@H]1O[C@H](OC2=CC3=C(O)C=C(O)C=C3[O+]=C2C2=CC(O)=C(O)C=C2)[C@@H](O)[C@H](O)[C@H]1O
Cyclo(L-Pro-L-Leu)		InChI=1S/C11H18N2O2/c1-7(2)6-8-11(15)13-5-3-4-9(13)10(14)12-8/h7-9H,3-6H2,1-2H3,(H,12,14)/t8-,9-/m0/s1	SZJNCZMRZAUNQT-IUCAKERBSA-N	[H][C@@]12CCCN1C(=O)[C@H](CC(C)C)NC2=O
Cyclo(L-Pro-L-Val)	PHUB002352	InChI=1/C10H16N2O2/c1-6(2)8-10(14)12-5-3-4-7(12)9(13)11-8/h6-8H,3-5H2,1-2H3,(H,11,13)	XLUAWXQORJEMBD-YUMQZZPRSA-N	CC(C)C1NC(=O)C2CCCN2C1=O
Daidzein	PHUB000222	InChI=1S/C15H10O4/c16-10-3-1-9(2-4-10)13-8-19-14-7-11(17)5-6-12(14)15(13)18/h1-8,16-17H	ZQSIJRDFPHDXIC-UHFFFAOYSA-N	OC1=CC=C(C=C1)C1=COC2=C(C=CC(O)=C2)C1=O
Daidzein-7-O-Glucuronide	PHUB001353	InChI=1/C21H18O10/c22-10-3-1-9(2-4-10)13-8-29-14-7-11(5-6-12(14)15(13)23)30-21-18(26)16(24)17(25)19(31-21)20(27)28/h1-8,16-19,21-22,24-26H,(H,27,28)/t16-,17-,18+,19-,21+/s2	MMIBOZXVZLENRZ-ZFORQUDYSA-N	O[C@@H]1[C@@H](O)[C@H](OC2=CC=C3C(OC=C(C3=O)C3=CC=C(O)C=C3)=C2)O[C@@H]([C@H]1O)C(O)=O
Dihydroferulic acid	PHUB001168	InChI=1S/C10H12O4/c1-14-9-6-7(2-4-8(9)11)3-5-10(12)13/h2,4,6,11H,3,5H2,1H3,(H,12,13)	BOLQJTPHPSDZHR-UHFFFAOYSA-N	COC1=CC(CCC(O)=O)=CC=C1O
Dihydroisoferulic acid-3´-O-glucuronide	PHUB001434	InChI=1/C16H20O9/c1-7-2-3-8(4-5-10(17)18)6-9(7)24-16-13(21)11(19)12(20)14(25-16)15(22)23/h2-3,6,11-14,16,19-21H,4-5H2,1H3,(H,17,18)(H,22,23)	SYLIYWIQUHQCPY-UHFFFAOYSA-N	COC1=C(OC2OC(C(O)C(O)C2O)C(O)=O)C=C(CCC(O)=O)C=C1
D-xylose		InChI=1S/C5H10O5/c6-2-1-10-5(9)4(8)3(2)7/h2-9H,1H2/t2-,3+,4-,5?/m1/s1	SRBFZHDQGSBBOR-KKQCNMDGSA-N	O[C@@H]1[C@@H](O)[C@H](O)OC[C@H]1O
Enterodiol	PHUB001386	InChI=1S/C18H22O4/c19-11-15(7-13-3-1-5-17(21)9-13)16(12-20)8-14-4-2-6-18(22)10-14/h1-6,9-10,15-16,19-22H,7-8,11-12H2/t15-,16-/m0/s1	DWONJCNDULPHLV-HOTGVXAUSA-N	OC[C@H](CC1=CC(O)=CC=C1)[C@H](CO)CC1=CC(O)=CC=C1
Enterolactone	PHUB001387	InChI=1S/C18H18O4/c19-15-5-1-3-12(8-15)7-14-11-22-18(21)17(14)10-13-4-2-6-16(20)9-13/h1-6,8-9,14,17,19-20H,7,10-11H2/t14-,17+/m1/s1	HVDGDHBAMCBBLR-PBHICJAKSA-N	OC1=CC=CC(C[C@@H]2COC(=O)[C@H]2CC2=CC(O)=CC=C2)=C1
Eriodictyol	PHUB000378	InChI=1S/C15H12O6/c16-8-4-11(19)15-12(20)6-13(21-14(15)5-8)7-1-2-9(17)10(18)3-7/h1-5,13,16-19H,6H2/t13-/m0/s1	SBHXYTNGIZCORC-ZDUSSCGKSA-N	OC1=CC(O)=C2C(=O)C[C@H](OC2=C1)C1=CC=C(O)C(O)=C1
Ferulic acid	PHUB000608	InChI=1S/C10H10O4/c1-14-9-6-7(2-4-8(9)11)3-5-10(12)13/h2-6,11H,1H3,(H,12,13)/b5-3+	KSEBMYQBYZTDHS-HWKANZROSA-N	COC1=C(O)C=CC(\C=C\C(O)=O)=C1
Gallic acid	PHUB000303	InChI=1S/C7H6O5/c8-4-1-3(7(11)12)2-5(9)6(4)10/h1-2,8-10H,(H,11,12)	LNTHITQWFMADLM-UHFFFAOYSA-N	OC(=O)C1=CC(O)=C(O)C(O)=C1
Genistein	PHUB000225	InChI=1S/C15H10O5/c16-9-3-1-8(2-4-9)11-7-20-13-6-10(17)5-12(18)14(13)15(11)19/h1-7,16-18H	TZBJGXHYKVUXJN-UHFFFAOYSA-N	OC1=CC=C(C=C1)C1=COC2=CC(O)=CC(O)=C2C1=O
Hesperetin	PHUB000380	InChI=1S/C16H14O6/c1-21-13-3-2-8(4-10(13)18)14-7-12(20)16-11(19)5-9(17)6-15(16)22-14/h2-6,14,17-19H,7H2,1H3/t14-/m0/s1	AIONOLUJZLIMTK-UHFFFAOYSA-N	COC1=C(O)C=C(C=C1)[C@@H]1CC(=O)C2=C(O)C=C(O)C=C2O1
Hesperetin 3’-O-Glucuronide (Mixture of Diastereomers)	PHUB001092	InChI=1/C22H22O12/c1-31-12-3-2-8(13-7-11(25)16-10(24)5-9(23)6-15(16)32-13)4-14(12)33-22-19(28)17(26)18(27)20(34-22)21(29)30/h2-6,13,17-20,22-24,26-28H,7H2,1H3,(H,29,30)	AXWNOFHBYPBYNO-UHFFFAOYSA-N	COC1=C(OC2OC(C(O)C(O)C2O)C(O)=O)C=C(C=C1)C1CC(=O)C2=C(O)C=C(O)C=C2O1
Hippuric acid	PHUB001174	InChI=1S/C9H9NO3/c11-8(12)6-10-9(13)7-4-2-1-3-5-7/h1-5H,6H2,(H,10,13)(H,11,12)	QIAFMBKCNZACKA-UHFFFAOYSA-N	OC(=O)CNC(=O)C1=CC=CC=C1
Homovanillic acid / 4'-Hydroxy 3'-methoxyphenylacetic acid	PHUB000617	InChI=1S/C9H10O4/c1-13-8-4-6(5-9(11)12)2-3-7(8)10/h2-4,10H,5H2,1H3,(H,11,12)	QRMZSPFSDQBLIX-UHFFFAOYSA-N	COC1=CC(CC(O)=O)=CC=C1O
Hydroxytyrosol / 2-(3',4'-dihydroxyphenyl)ethanol	PHUB001321	InChI=1S/C8H10O3/c9-4-3-6-1-2-7(10)8(11)5-6/h1-2,5,9-11H,3-4H2	JUUBCHWRXWPFFH-UHFFFAOYSA-N	OCCC1=CC=C(O)C(O)=C1
Indole-3-carboxylic acid	PHUB002950	InChI=1S/C9H7NO2/c11-9(12)7-5-10-8-4-2-1-3-6(7)8/h1-5,10H,(H,11,12)	KMAKOBLIOCQGJP-UHFFFAOYSA-N	OC(=O)C1=CNC2=C1C=CC=C2
Indole-3-propionic Acid		InChI=1S/C11H11NO2/c13-11(14)6-5-8-7-12-10-4-2-1-3-9(8)10/h1-4,7,12H,5-6H2,(H,13,14)	GOLXRNDWAUTYKT-UHFFFAOYSA-N	C1=CC=C2C(=C1)C(=CN2)CCC(=O)O
Isoferulic acid	PHUB000622	InChI=1S/C10H10O4/c1-14-9-4-2-7(6-8(9)11)3-5-10(12)13/h2-6,11H,1H3,(H,12,13)/b5-3+	QURCVMIEKCOAJU-HWKANZROSA-N	COC1=C(O)C=C(\C=C\C(O)=O)C=C1
Isourolithin A / 3,9-Dihydroxy-urolithin	PHUB001647	InChI=1S/C13H8O4/c14-7-2-4-10-11(5-7)9-3-1-8(15)6-12(9)17-13(10)16/h1-6,14-15H	WDGSXHQNUPZEHA-UHFFFAOYSA-N	OC1=CC2=C(C=C1)C1=C(C=CC(O)=C1)C(=O)O2
Kaempferol	PHUB000672	InChI=1S/C15H10O6/c16-8-3-1-7(2-4-8)15-14(20)13(19)12-10(18)5-9(17)6-11(12)21-15/h1-6,16-18,20H	IYRMWMYZSQPJKC-UHFFFAOYSA-N	OC1=CC=C(C=C1)C1=C(O)C(=O)C2=C(O)C=C(O)C=C2O1
L-(+)-tartaric acid	PHUB002332	InChI=1S/C4H6O6/c5-1(3(7)8)2(6)4(9)10/h1-2,5-6H,(H,7,8)(H,9,10)	FEWJPZIEWOKRBE-JCYAYHJZSA-N	OC(C(O)C(O)=O)C(O)=O
Lactucopicrin	PHUB002884	InChI=1S/C23H22O7/c1-11-7-17(29-18(27)8-13-3-5-15(25)6-4-13)20-12(2)23(28)30-22(20)21-14(10-24)9-16(26)19(11)21/h3-6,9,17,20-22,24-25H,2,7-8,10H2,1H3	UMVSOHBRAQTGQI-UHFFFAOYNA-N	CC1=C2C(C3C(C(C1)OC(=O)CC4=CC=C(C=C4)O)C(=C)C(=O)O3)C(=CC2=O)CO
Lenticin / hypaphorine	PHUB003093	InChI=1S/C14H18N2O2/c1-16(2,3)13(14(17)18)8-10-9-15-12-7-5-4-6-11(10)12/h4-7,9,13,15H,8H2,1-3H3/t13-/m0/s1	AOHCBEAZXHZMOR-ZDUSSCGKSA-N	C[N+](C)(C)[C@@H](CC1=CNC2=C1C=CC=C2)C([O-])=O
Ergothioneine	PHUB002396	InChI=1S/C9H15N3O2S/c1-12(2,3)7(8(13)14)4-6-5-10-9(15)11-6/h5,7H,4H2,1-3H3,(H2-,10,11,13,14,15)/t7-/m0/s1	SSISHJJTAXXQAX-ZETCQYMHSA-N	C[N+](C)(C)C(CC1=CNC(=S)N1)C(=O)[O-]
Hercynine (Nα,Nα,Nα-trimethyl-L-histidine)		InChI=1S/C9H15N3O2/c1-12(2,3)8(9(13)14)4-7-5-10-6-11-7/h5-6,8H,4H2,1-3H3,(H-,10,11,13,14)/t8-/m0/s1	GPPYTCRVKHULJH-QMMMGPOBSA-N	C[N+](C)(C)[C@@H](Cc1cncn1)C(=O)[O-]
L-theanine	PHUB002334	InChI=1S/C7H14N2O3/c1-2-9-6(10)4-3-5(8)7(11)12/h5H,2-4,8H2,1H3,(H,9,10)(H,11,12)/t5-/m0/s1	DATAGRPVKZEWHA-YFKPBYRVSA-N	[H][C@](N)(CCC(O)=NCC)C(O)=O
Mangiferin	PHUB001421	InChI=1S/C19H18O11/c20-4-11-15(25)17(27)18(28)19(30-11)12-8(23)3-10-13(16(12)26)14(24)5-1-6(21)7(22)2-9(5)29-10/h1-3,11,15,17-23,25-28H,4H2/t11-,15-,17+,18-,19+/m1/s1	AEDDIBAIWPIIBD-UHFFFAOYSA-N	[H][C@]1(O[C@H](CO)[C@@H](O)[C@H](O)[C@H]1O)c1c(O)cc2oc3cc(O)c(O)cc3c(=O)c2c1O
Myricetin	PHUB000694	InChI=1S/C15H10O8/c16-6-3-7(17)11-10(4-6)23-15(14(22)13(11)21)5-1-8(18)12(20)9(19)2-5/h1-4,16-20,22H	IKMDFBPHZNJCSN-UHFFFAOYSA-N	OC1=CC(O)=C2C(OC(=C(O)C2=O)C2=CC(O)=C(O)C(O)=C2)=C1
N-(2-hydroxyphenyl)acetamide (2-HPA)	PHUB002295	InChI=1S/C8H9NO2/c1-6(10)9-7-4-2-3-5-8(7)11/h2-5,11H,1H3,(H,9,10)	ADVGKWPZRIDURE-UHFFFAOYSA-N	CC(O)=NC1=CC=CC=C1O
N-acetyl-S-(2-carboxypropyl)cysteine		InChI=1S/C9H15NO5S/c1-5(8(12)13)3-16-4-7(9(14)15)10-6(2)11/h5,7H,3-4H2,1-2H3,(H,10,11)(H,12,13)(H,14,15)/t5?,7-/m0/s1	NCVHUCCOTCVUCB-MSZQBOFLSA-N	CC(CSCC(C(=O)O)NC(=O)C)C(=O)O
N-acetyl-S-allylcysteine	PHUB001852	InChI=1S/C8H13NO3S/c1-3-4-13-5-7(8(11)12)9-6(2)10/h3,7H,1,4-5H2,2H3,(H,9,10)(H,11,12)/t7-/m0/s1	LKRAEHUDIUJBSF-ZETCQYMHSA-N	[H][C@@](CSCC=C)(\N=C(\C)O)C(O)=O
Naringenin	PHUB000387	InChI=1S/C15H12O5/c16-9-3-1-8(2-4-9)13-7-12(19)15-11(18)5-10(17)6-14(15)20-13/h1-6,13,16-18H,7H2/t13-/m0/s1	FTVWIRXFELQLPI-UHFFFAOYSA-N	OC1=CC=C(C=C1)[C@@H]1CC(=O)C2=C(O1)C=C(O)C=C2O
O-Vanillin	PHUB000645	InChI=1S/C8H8O3/c1-11-8-4-6(5-9)2-3-7(8)10/h2-5,10H,1H3	MWOOGOJBHIARFG-UHFFFAOYSA-N	COC1=CC(C=O)=CC=C1O
Paraxanthine	PHUB002406	InChI=1S/C7H8N4O2/c1-10-3-8-5-4(10)6(12)11(2)7(13)9-5/h3H,1-2H3,(H,9,13)	QUNWUDVFRNGTCO-UHFFFAOYSA-N	CN1C=NC2=C1C(=O)N(C)C(=O)N2
p-Coumaric acid / 4'-Hydroxycinnamic acid	PHUB000590	InChI=1S/C9H8O3/c10-8-4-1-7(2-5-8)3-6-9(11)12/h1-6,10H,(H,11,12)/b6-3+	NGSWKAQJJWESNS-ZZXKWVIFSA-N	OC(=O)\C=C\C1=CC=C(O)C=C1
p-Coumaric Acid 4-O-Glucuronide	PHUB001198	InChI=1S/C15H16O9/c16-9(17)6-3-7-1-4-8(5-2-7)23-15-12(20)10(18)11(19)13(24-15)14(21)22/h1-6,10-13,15,18-20H,(H,16,17)(H,21,22)/b6-3+/t10-,11+,12-,13+,15-/m1/s1	SOKJXEKPKWKYKR-LZJCFMAWSA-N	O[C@H]1[C@H](OC2=CC=C(\C=C\C(O)=O)C=C2)O[C@@H]([C@@H](O)[C@H]1O)C(O)=O
Phenylacetyl-L-glutamine		InChI=1S/C13H16N2O4/c14-11(16)7-6-10(13(18)19)15-12(17)8-9-4-2-1-3-5-9/h1-5,10H,6-8H2,(H2,14,16)(H,15,17)(H,18,19)/t10-/m0/s1	JFLIEFSWGNOPJJ-JTQLQIEISA-N	NC(=O)CC[C@H](NC(=O)Cc1ccccc1)C(=O)O
Phloretin	PHUB001344	InChI=1S/C15H14O5/c16-10-4-1-9(2-5-10)3-6-12(18)15-13(19)7-11(17)8-14(15)20/h1-2,4-5,7-8,16-17,19-20H,3,6H2	VGEREEWJJVICBM-UHFFFAOYSA-N	OC1=CC=C(CCC(=O)C2=C(O)C=C(O)C=C2O)C=C1
Phloridzin	PHUB001322	InChI=1/C21H24O10/c22-9-16-18(27)19(28)20(29)21(31-16)30-15-8-12(24)7-14(26)17(15)13(25)6-3-10-1-4-11(23)5-2-10/h1-2,4-5,7-8,16,18-24,26-29H,3,6,9H2/t16-,18-,19+,20-,21-/s2	IOUVKUPGCMBWBT-QNDFHXLGSA-N	OC[C@H]1O[C@@H](OC2=CC(O)=CC(O)=C2C(=O)CCC2=CC=C(O)C=C2)[C@H](O)[C@@H](O)[C@@H]1O
Pipecolic acid	PHUB002353	InChI=1S/C6H11NO2/c8-6(9)5-3-1-2-4-7-5/h5,7H,1-4H2,(H,8,9)	HXEACLLIILLPRG-UHFFFAOYSA-N	OC(=O)C1CCCCN1
Piperine	PHUB000843	InChI=1S/C17H19NO3/c19-17(18-10-4-1-5-11-18)7-3-2-6-14-8-9-15-16(12-14)21-13-20-15/h2-3,6-9,12H,1,4-5,10-11,13H2/b6-2+,7-3+	MXXWOMGUGJBKIW-YPCIICBESA-N	O=C(\C=C\C=C\C1=CC2=C(OCO2)C=C1)N1CCCCC1
Protocatechuic acid	PHUB000310	InChI=1S/C7H6O4/c8-5-2-1-4(7(10)11)3-6(5)9/h1-3,8-9H,(H,10,11)	YQUVCSBJEUQKSH-UHFFFAOYSA-N	OC(=O)C1=CC(O)=C(O)C=C1
Quercetin	PHUB000702	InChI=1S/C15H10O7/c16-7-4-10(19)12-11(5-7)22-15(14(21)13(12)20)6-1-2-8(17)9(18)3-6/h1-5,16-19,21H	REFJWTPEDVJJIY-UHFFFAOYSA-N	OC1=CC(O)=C2C(OC(=C(O)C2=O)C2=CC(O)=C(O)C=C2)=C1
Quinic acid	PHUB000633	InChI=1S/C7H12O6/c8-3-1-7(13,6(11)12)2-4(9)5(3)10/h3-5,8-10,13H,1-2H2,(H,11,12)/t3-,4-,5?,7?/m1/s1	AAWZDTNXLSGCEK-RKGSPJAZSA-N	OC1C[C@@](O)(C[C@@H](O)[C@H]1O)C(O)=O
S-Allylcysteine	PHUB001849	InChI=1S/C6H11NO2S/c1-2-3-10-4-5(7)6(8)9/h2,5H,1,3-4,7H2,(H,8,9)/t5-/m0/s1	ZFAHNWWNDFHPOH-YFKPBYRVSA-N	N[C@@H](CSCC=C)C(O)=O
Sinapic acid	PHUB000638	InChI=1S/C11H12O5/c1-15-8-5-7(3-4-10(12)13)6-9(16-2)11(8)14/h3-6,14H,1-2H3,(H,12,13)/b4-3+	PCMORTLOPMLEFB-ONEGZZNKSA-N	COC1=CC(\C=C\C(O)=O)=CC(OC)=C1O
S-Methylcysteine		InChI=1S/C4H9NO2S/c1-8-2-3(5)4(6)7/h3H,2,5H2,1H3,(H,6,7)/t3-/m0/s1	IDIDJDIHTAOVLG-VKHMYHEASA-N	CSC[C@H](N)C(=O)O
Proline Betaine (Stachydrine)	PHUB000844	InChI=1S/C7H13NO2/c1-8(2)5-3-4-6(8)7(9)10/h6H,3-5H2,1-2H3/t6-/m0/s1	CMUNUTVVOOHQPW-LURJTMIESA-N	C[N+]1(C)CCC[C@H]1C([O-])=O
Suberic acid		InChI=1S/C8H14O4/c9-7(10)5-3-1-2-4-6-8(11)12/h1-6H2,(H,9,10)(H,11,12)	TYFQFVWCELRYAO-UHFFFAOYSA-N	O=C(O)CCCCCCC(=O)O
Sulforaphane-glutathione	PHUB002866	InChI=1S/C16H28N4O7S3/c1-30(27)7-3-2-6-18-16(28)29-9-11(14(24)19-8-13(22)23)20-12(21)5-4-10(17)15(25)26/h10-11H,2-9,17H2,1H3,(H,18,28)(H,19,24)(H,20,21)(H,22,23)(H,25,26)/t10-,11-,30?/m0/s1	ROARKYNVUQLTDP-QGQIPBJJSA-N	CS(=O)CCCCNC(=S)SC[C@H](NC(=O)CC[C@H](N)C(=O)O)C(=O)NCC(=O)O
Theobromine	PHUB000790	InChI=1S/C7H8N4O2/c1-10-3-8-5-4(10)6(12)9-7(13)11(5)2/h3H,1-2H3,(H,9,12,13)	YAPQBXQYLJRXSA-UHFFFAOYSA-N	CN1C=NC2=C1C(=O)NC(=O)N2C
trans-Resveratrol	PHUB000324	InChI=1S/C14H12O3/c15-12-5-3-10(4-6-12)1-2-11-7-13(16)9-14(17)8-11/h1-9,15-17H/b2-1+	LUKBXSAWLPMMSZ-OWOJBTEDSA-N	OC1=CC=C(\C=C\C2=CC(O)=CC(O)=C2)C=C1
Trigonelline	PHUB001378	InChI=1S/C7H7NO2/c1-8-4-2-3-6(5-8)7(9)10/h2-5H,1H3	WWNNZCOKKKDOPX-UHFFFAOYSA-N	C[N+]1=CC=CC(=C1)C([O-])=O
Urolithin A	PHUB001391	InChI=1S/C13H8O4/c14-7-1-3-9-10-4-2-8(15)6-12(10)17-13(16)11(9)5-7/h1-6,14-15H	RIUPLDUFZCXCHM-UHFFFAOYSA-N	OC1=CC2=C(C=C1)C1=C(C=C(O)C=C1)C(=O)O2
Urolithin A-3-glucuronide	PHUB001392	InChI=1/C19H16O10/c20-7-1-3-9-10-4-2-8(6-12(10)28-18(26)11(9)5-7)27-19-15(23)13(21)14(22)16(29-19)17(24)25/h1-6,13-16,19-23H,(H,24,25)	KXBXNRJGUDTJQS-UHFFFAOYSA-N	OC1C(O)C(OC2=CC=C3C(OC(=O)C4=CC(O)=CC=C34)=C2)OC(C1O)C(O)=O
Urolithin B	PHUB001394	InChI=1S/C13H8O3/c14-8-5-6-10-9-3-1-2-4-11(9)13(15)16-12(10)7-8/h1-7,14H	WXUQMTRHPNOXBV-UHFFFAOYSA-N	OC1=CC2=C(C=C1)C1=C(C=CC=C1)C(=O)O2
Urolithin B-3-Glucuronide	PHUB001395	InChI=1S/C19H16O9/c20-13-14(21)16(17(23)24)28-19(15(13)22)26-8-5-6-10-9-3-1-2-4-11(9)18(25)27-12(10)7-8/h1-7,13-16,19-22H,(H,23,24)/t13-,14-,15+,16-,19+/m0/s1	MHBWCULXQBVPQT-KSPMYQCISA-N	O[C@@H]1[C@@H](O)[C@H](OC2=CC3=C(C=C2)C2=CC=CC=C2C(=O)O3)O[C@@H]([C@H]1O)C(O)=O
Vanillic acid	PHUB000316	InChI=1S/C8H8O4/c1-12-7-4-5(8(10)11)2-3-6(7)9/h2-4,9H,1H3,(H,10,11)	WKOLLVMJNQIZCI-UHFFFAOYSA-N	COC1=CC(=CC=C1O)C(O)=O
3-(3'-Hydroxyphenyl)hydracrylic Acid	PHUB001331	InChI=1S/C9H10O4/c10-7-3-1-2-6(4-7)8(11)5-9(12)13/h1-4,8,10-11H,5H2,(H,12,13)	KHTAGVZHYUZYMF-UHFFFAOYSA-N	OC(CC(O)=O)C1=CC(O)=CC=C1

## Sheet: Legend
Variable	Explanation
Name	Name of the molecule
PhytoHub ID	Identifier on the website PhytoHub (https://phytohub.eu/). Database for dietary phytochemicals and metabolites.
InChI	International Chemical Identifier
InChI Key	Hashed version of InChI
SMILES	Acronym for: "Simplified Molecular Input Line Entry System".
